# Supplementary material for: Role of succinate in airway epithelial cell regulation following traumatic lung injury
Source: JCI Insight. 2023 Sep 22;8(18):e166860. doi: 10.1172/jci.insight.166860 (PMC10561732; doi:10.1172/jci.insight.166860)
Supplement: Supporting data values [file jciinsight-8-166860-s208.xlsx]

## Sheet: Fig-1
Figure-1
	HIF-1α(+/+) Control	HIF-1α(-/-) Control	HIF-1α(+/+)+ LC 24h	HIF-1α(-/-)+ LC 24h	HIF-1α(+/+)+ LC 48h	HIF-1α(-/-)+ LC 48h	HIF-1α(+/+)+ LC 72h	HIF-1α(-/-)+ LC 72h
A	F6P/G6P
	0.28	0.04	0.28	0.15	0.21	0.01	0.09	0.06
	0.32	0.05	0.24	0.11	0.27	0.02	0.14	0.06
	0.29	0.23	0.38	0.12	0.11	0.01	0.08	0.07
	0.12	0.16	0.29	0.13	0.12	0.02	0.12	0.05
B	FBP
	0.36	0.14	1.13	0.75	0.55	0.09	0.68	0.03
	0.28	0.21	1.02	0.57	0.6	0.08	0.55	0.04
	0.3	0.2	1.08	0.27	0.65	0.22	0.5	0.19
	0.27	0.16	1.1	0.26	0.52	0.5	0.58	0.18
C	2PG/3PG
	1.61	0.2	2.37	1.35	0.94	0.14	1.45	0.03
	0.64	0.22	2.43	1.28	1.24	0.09	1.11	0.05
	0.54	0.38	2.36	0.56	1.03	0.28	1.55	0.29
	1.51	0.48	1.89	0.36	0.56	0.44	1	0.37
D	LAC
	1.94	0.87	5.94	2.71	3.73	0.63	2.82	1
	1.47	1.19	5.84	2.63	4.35	0.43	1.56	0.66
	0.99	0.67	6.13	2.05	1.85	1.27	1.49	0.69
	1.01	0.7	5.04	1.58	1.43	0.76	1.52	0.09
E	ATP
	0.79	0.37	2.35	1.18	1.04	0.19	1.09	0.08
	0.5	0.39	2.19	1.44	1.16	0.11	0.94	0.08
	0.8	0.49	2.32	0.54	1.14	0.38	1	0.13
	0.4	0.29	2.12	0.38	0.46	0.59	0.84	0.1
F	ADP
	0.22	0.12	0.25	0.15	0.09	0.02	0.38	0.01
	0.43	0.17	0.28	0.14	0.13	0.01	0.34	0.01
	0.343	0.11	0.22	0.03	0.22	0.03	0.31	0.04
	0.46	0.19	0.26	0.02	0.11	0.08	0.22	0.08

## Sheet: Fig.2
Figure-2
	HIF-1α(+/+) Control	HIF-1α(-/-) Control	HIF-1α(+/+)+ LC 24h	HIF-1α(-/-)+ LC 24h	HIF-1α(+/+)+ LC 48h	HIF-1α(-/-)+ LC 48h	HIF-1α(+/+)+ LC 72h	HIF-1α(-/-)+ LC 72h
A	aCoA
	0.71	0.33	2.44	1.2	1.16	0.18	1.38	0.07
	0.61	0.44	2.2	1.36	1.33	0.17	1.22	0.1
	0.52	0.36	2.49	0.71	1.25	0.48	1.19	0.12
	0.43	0.42	2.31	0.42	0.63	0.62	0.71	0.09
B	CIT/ICIT
	1.83	0.6	1.08	0.58	0.37	0.31	1.81	0.39
	1.55	0.86	0.9	0.44	0.43	0.29	1.95	0.41
	0.78	0.7	1.04	0.16	0.92	0.16	1.71	0.6
	0.9	0.68	1.13	0.16	0.83	0.21	1.61	0.97
C	SUC
	1.22	0.1	8.12	0.29	4.92	1.12	1.52	0.1
	0.79	0.2	9.1	1.33	5.88	0.17	3.47	0.2
	0.62	0.1	10.13	6.22	2.32	1.25	1.62	0.29
	1.42	1	8.98	5.68	2.2	1.12	1.71	0.34
D	MAL
	1.6	0.42	2.09	0.56	0.47	0.22	3.23	0.19
	1.1	0.66	1.7	0.64	0.62	0.25	3.22	0.21
	0.9	0.65	1.73	0.29	1.08	0.25	2.91	0.3
	0.8	0.76	1.52	0.14	0.64	0.44	3.15	0.28

## Sheet: Fig.3
Figure-3
	HIF-1α(+/+) Control	HIF-1α(-/-) Control	HIF-1α(+/+)+ LC 24h	HIF-1α(-/-)+ LC 24h	HIF-1α(+/+)+ LC 48h	HIF-1α(-/-)+ LC 48h	HIF-1α(+/+)+ LC 72h	HIF-1α(-/-)+ LC 72h
A	R5P/X5P
	0.68	0.34	1.59	0.93	0.7	0.22	1.47	0.74
	0.65	0.51	1.5	0.85	0.79	0.34	1.48	0.8
	0.45	0.42	1.55	0.56	1.65	0.31	1.09	0.71
	0.32	0.34	1.22	0.25	0.86	0.47	1.11	0.69
B	6GP
	0.27	0.12	0	0.48	0	0.07	0.53	0.03
	0.23	0.16	0.82	0.5	0	0.06	0.45	0.04
	0.2	0.15	0	0	0.46	0.17	0.35	0.02
	0.12	0.11	0.32	0.16	0.23	0.22	0.36	0.05
C	GDP				GDP
	0.14	0.05	0.27	0.14	0.13	0.02	0.17	0.01
	0.08	0.06	0.24	0.16	0.15	0.02	0.15	0.01
	0.18	0.07	0.29	0.08	0.15	0.05	0.19	0.02
	0.09	0.1	0.32	0.05	0.07	0.07	0.13	0.03

## Sheet: Fig.4
Figure-4
	HIF-1α(+/+) Control	HIF-1α(-/-) Control	HIF-1α(+/+)+ LC 24h	HIF-1α(-/-)+ LC 24h
A	GLUT-1
	1.4	1.12	10.37	6.03
	0.7	0.94	14.28	4.47
	1	1.04	16.28	3.28
B	GLUT-4
	1.3	1.42	11.37	6.28
	0.72	0.84	14.28	2.47
	1	1.2	15.28	4.03
	VEGF A
C	2	1.42	8.38	1.2
	1	0.74	9.84	1.28
	1.5	1.3	7.7	0.4

## Sheet: Fig.5
Figure-5
	HIF-1α(+/+) Control	HIF-1α(-/-) Control	HIF-1α(+/+)+ LC 24h	HIF-1α(-/-)+ LC 24h
A	Pyruvate
	1.8	1.91	2.62	1.47
	2.43	2.57	3.44	1.92
	1.76	2.04	2.84	1.39
B	Lactate
	0.16	0.19	0.14	0.03
	0.05	0.07	0.12	0.08
	0.13	0.09	0.13	0.05
C	Fumarate
	0.16	0.12	0.4	0.23
	0.24	0	0.29	0.08
	0.06	0.13	0.28	0.18
D	Succinate
	0.13	0.15	0.21	0.12
	0.15	0.15	0.36	0.17
	0.2	0.18	0.34	0.18
E	Malate
	0.68	0.7	0.73	0.15
	0.39	0.73	0.58	0.37
	0.28	0.29	0.53	0.17
F	Citrate
	0.41	0.42	0.3	0.2
	0.28	0.18	0.41	0.25
	0.31	0.11	0.35	0.25
E	Glucose (BAL)
	345.972	205.127	317.824	222.444
	221.287	214.362	304.409	222.444
	215.972	221.287	357.517	210.899
	298.21	214.362	306.28	240.914
F	Glucose(Lung)
	109.775	43.4978	125.467	55.4817
	90.8331	64.7203	155.482	52.7364
	101.375	82.7511	195.888	72.3595
	99.2	78.1318	156.199	123.157

## Sheet: Fig.6
Figure-6
	Normoxia	Hypoxia 6 h	Hypoxia 24 h	Hypoxia 48 h
A	HIF-1α
	0.78	2.16	1.71	1.71
	1.29	2.51	1.71	1.19
	0.77	2.4	2.15	1.24
	1.3	1.98	1.57	1.29
	1.2	2.33	1.71	1.42
	0.8	2.18	1.84	1.27
B	GLUT-1
	1.04	1.13	1.32	0.62
	0.96	3.34	1.07	2.16
	1.02	1.25	1.19	0.63
	0.98	3.59	1.07	1.93
	0.59	2.08	0.37	1.72
	1.68	1.69	1.22	2.07
	0.6	1.99	0.38	1.65
	1.66	1.65	1.19	1.91
C	VEGF A
	0.91	1.16	0.86	0.92
	1.1	1.36	0.94	1.21
	0.9	1.2	0.84	0.91
	1.11	1.39	0.95	1.22
	1.2	1.26	0.9	1.06
	0.8	1.29	0.89	1.06
D	NF-kB
	0.96	0.73	1.37	1.19
	1.05	1.61	1.44	1.62
	0.96	0.67	1.07	0.85
	1.04	1.57	1.21	1.78
	0.9	1.08	1.4	1.39
	1.1	1.02	1.14	1.23
E	IL-1β
	0.94	0.78	1.16	0.57
	1.06	1.28	1.67	0.92
	0.88	0.85	1.36	0.75
	1.13	1.44	1.8	1.17
	1.16	1	1.39	0.72
	0.84	1.11	1.56	0.94
F	IL-6
	0.9	1.18	1.35	1
	1.11	1.17	1.77	1.44
	0.91	1.27	1.75	1.29
	1.09	1.15	2.35	2.1
	0.8	1.17	1.55	1.2
	1.2	1.21	2.03	1.65

## Sheet: Fig.7
Figure-7
	Normoxia	Hypoxia 6 h	Hypoxia 24 h	Hypoxia 48 h
A	HIF-1α
	0.98	2.69	9.16	2.9
	1.02	3.26	10.74	2.37
	0.99	2.69	9.51	3.05
	1.01	3.01	10.78	2.3
B	GLUT-1
	0.83	5.15	16.06	17.33
	1.2	6.34	18.83	14.07
	0.84	5.52	16.62	18.44
	1.19	6.61	19.49	14.57
C	VEGF A
	0.98	35.51	1408.55	29.45
	1.02	35.75	1573.76	30.48
	1.09	35.02	1438.15	30.06
	0.91	34.78	1530.73	29.65
E	HIF-1α
	1.00001	9.33692	4.74034	5.69507
	1.00001	9.49719	4.62897	5.97427
	1.00007	9.54324	4.51102	5.87212
F	VEGF A
	1	0.478531	4.7787	1.63805
	1.00002	0.500733	5.01078	1.39066
	1	0.510123	4.96976	1.40213
G	FIH-1
	1	1.59896	1.15064	0.419856
	1	1.60195	1.14594	0.412825
	1	1.58413	1.09201	0.432163

## Sheet: Fig.8
Figure-8
	Normoxia	Hypoxia	Succinate	Hypoxia+succinate
A	HIF-1α
	1.21	6.5	296.11	4182.07
	1	10.2	303.38	3104.19
	0.83	16	310.83	2304.12
B	IL-1β
	1	10.37	35.35	2318.79
	0.96	17.45	30.45	1309.76
	1.04	6.17	63.78	2614.73
	Normoxia	Succinate	DMM	Succinate+DMM
	IL-1β
C	0.95	11.77	20.75	6.74
	1.05	10.13	17.02	4.86
	0.92	11.94	20.87	10.8
	1.08	11.8	20.73	8.71
	ILRA / ILRN
D	1.07	1.39	0.59	0.82
	0.94	1.48	1	1.16
	1.15	1.36	0.54	0.82
	0.87	1.57	1	1.23
E	IL-1β (ELISA)
	23.662	30.563	33.766	26.675
	20.5	39.843	55.184	20.439
	22.677	39.28	24.656	22.922
	20.513	21.946	45.002	32.147
	20.732	32.421	52.189	32.154
	20.125	19.786	95.667	16.994

## Sheet: Fig.9
Figure-9
B	HIF-1α(+/+) Uninjured	HIF-1α(-/-) uninjured	HIF-1α(+/+)+ LC 24h	HIF-1α(-/-)+ LC 24h
	SUCNR1
	1	0.764462	1.10422	0.582887
	1	0.715181	1.09594	0.570584
	1	0.721234	1.1981	0.560921
C	Succinate (LC)
	3.276	3.85	3.37	2.67
	3.234	2.3993	3.526	2.602
	3.034	2.4088	3.628	3.109
	HIF-1α(+/+) Uninjured	HIF-1α(-/-) uninjured	HIF-1α(+/+)+ Acid 24h	HIF-1α(-/-)+ Acid 24h
D	Succinate (Acid)
	1.42653	1.39582	1.4918	1.41084
	1.41165	1.44778	1.58713	1.421
	1.33914	1.51391	1.56115	1.39753

## Sheet: Fig.10
Figure-10
	HIF-1α(+/+) Uninjured	HIF-1α(-/-) uninjured	HIF-1α(+/+)+ Acid 24h	HIF-1α(-/-)+ Acid 24h
A	SDHA (Acid)
	1.53	4.99	5.39	5.7
	0.66	5.98	3.53	5.98
	1.91	3.99	1.93	9.09
	0.52	1	2.94	5.84
	1.23	5.46	4.36	5.84
	0.86	3.99	2.38	7.29
C	SDHA (Acid)Western blot
	1	1.21159	0.900502	1.31271
	1	1.22701	0.909199	1.31737
	1	1.1997	0.929199	1.41737
	HIF-1α(+/+) Uninjured	HIF-1α(-/-) uninjured	HIF-1α(+/+)+ LC 24h	HIF-1α(-/-)+ LC 24h
D	SDHA (LC)
	0.53	6.91	8.82	6.45
	1.88	5.19	8.4	8.17
	0.64	2.11	2.99	2.19
	1.57	4.59	2.85	2.77
	0.62	4.81	8.6	7.26
	1.38	9.85	2.92	2.46
F	SDHA (LC) Western blot
	1	0.970454	0.185589	0.557872
	1	0.985957	0.178251	0.565668
	1	0.982123	0.189123	0.569312

[truncated: 1 more sheets: Fig.11]
